# Supplementary material for: Viscoelastometric Testing to Assess Hemostasis of COVID-19: A Systematic Review
Source: J Clin Med. 2021 Apr 16;10(8):1740. doi: 10.3390/jcm10081740 (PMC8072929; doi:10.3390/jcm10081740)
Supplement: Supplementary file 1 [file jcm-10-01740-s001.zip]

Archive with 1 entries (1 files):
- jcm-1179605-suppl.pdf
